# Supplementary material for: Neutralizing Antibodies Against the Porcine Endogenous Retroviruses (PERVs)
Source: Viruses. 2025 Oct 29;17(11):1437. doi: 10.3390/v17111437 (PMC12656915; doi:10.3390/v17111437)
Supplement: Supplementary file 1 [file viruses-17-01437-s001.zip]

Archive with 1 entries (1 files):
- viruses-3916759-supplementary.xlsx
