# Supplementary material for: Neutralizing Antibodies Against the Porcine Endogenous Retroviruses (PERVs)
Source: Viruses. 2025 Oct 29;17(11):1437. doi: 10.3390/v17111437 (PMC12656915; doi:10.3390/v17111437)
Supplement: Supplementary file 1 [file viruses-17-01437-s001.zip › viruses-3916759-supplementary.xlsx]

## Sheet: Tabelle1
Sequence	Name	Anti_rat_IgG	Antiserum Rat 1 1:40	Antiserum Rat 1 1:200	Antiserum Rat 1 1:1000	Antiserum Rat 2 1:40	Antiserum Rat 2 1:200	Antiserum Rat 2 1:1000	Antiserum Rat 3 1:40	Antiserum Rat 3 1:200	Antiserum Rat 3 1:1000	Antiserum Rat 4 1:40	Antiserum Rat 4 1:200	Antiserum Rat 4 1:1000	Antiserum Rat 5 1:40	Antiserum Rat 5 1:200	Antiserum Rat 5 1:1000
EPISLTLAVMLGL	Peptide_001	1012.67	1562.67	1381	1302	1898.67	1978.33	1337.67	1786.67	1526	1201	3617.33	2914.67	1844.67	1631.67	1487.33	1298
ISLTLAVMLGLGV	Peptide_002	1017	1590.67	1373	1201	1950	1976.33	1400.67	1790	1467.67	1165	3655.67	2820.67	1870.33	1569	1501.33	1308.67
LTLAVMLGLGVAA	Peptide_003	987.333	1597	1284.67	1285.67	2165.67	1805.33	1415.67	1969.67	1580.33	1217.33	3180	2830.67	1924.67	1630.67	1546	1345
LAVMLGLGVAAGV	Peptide_004	944.667	1613	1398	1267	2187.33	1765	1305.67	1967	1543.33	1199.67	3578	2923.67	1975.67	1566	1543	1326
VMLGLGVAAGVGT	Peptide_005	1039	1593.67	1528.67	1226	2098.33	1875.67	1343.33	1857.67	1432	1064	4114	2664.33	1769.67	1476.33	1484.33	1343.67
LGLGVAAGVGTGT	Peptide_006	961.333	1589.67	1594.67	1230.33	2197	1803.33	1401	1815.67	1373	1028	4179	2612.33	1791.33	1493.67	1406.33	1339.33
LGVAAGVGTGTAA	Peptide_007	926.333	1666	1476.33	1196.33	2129.33	1698	1363.33	1942.67	1469.67	1152	3580.33	2551	1791	1506.67	1430	1332.33
VAAGVGTGTAALI	Peptide_008	926.667	1756.33	1530.67	1266.33	2101.67	1752	1464	1907.33	1552	1241.33	3301.67	2701.67	1845.67	1520.33	1551	1409
AGVGTGTAALITG	Peptide_009	918.667	1645.33	1699	1277.33	2074.33	1748.33	1483.33	1946.33	1610.67	1224	2993.67	2709.33	1771.67	1420.33	1451.33	1381
VGTGTAALITGPQ	Peptide_010	906.667	1676.67	1537	1295.67	2134.67	1898.67	1454.33	2120	1677.67	1257.67	2654.33	2796.67	1779.67	1497	1492.67	1349.67
TGTAALITGPQQL	Peptide_011	918.333	2151.33	1843.33	1390.33	2579	2014	1396.33	3706.67	1859	1241.67	2755.67	2842.67	1829.67	14283.7	6498.33	2501
TAALITGPQQLEK	Peptide_012	917	5937	3529.33	1496.33	14878.7	7542.67	1750.67	14793.7	6744	2129.67	4980.33	3156.33	1886.33	39357.3	15567.3	5528.67
ALITGPQQLEKGL	Peptide_013	860	12012.7	6125.67	2151.33	25064.3	13207	3181	20560	11095.3	3276	5741.67	4559.33	1916.33	63472.7	39524.7	12656
ITGPQQLEKGLGE	Peptide_014	865	2092.67	1742.33	1410.33	2435.67	2206.67	1458	1928.33	1774	1296	5181.33	3292.67	1988	1730.67	1497	1552
GPQQLEKGLGELH	Peptide_015	1059.33	1739.33	1986	1367.33	3061.67	2368.67	1549.67	2204	1853.67	1303.33	5746.33	3639.67	2150.33	1917	1791.67	1459
QQLEKGLGELHAA	Peptide_016	860.667	1893.33	1911.67	1437.67	2678	2326.67	1553.33	1969.67	1677.67	1300.67	5167	3608	2261	2124.33	1679.33	1393
LEKGLGELHAAMT	Peptide_017	867	1699.67	1786.33	1385	2211	2113.67	1491.33	1866.67	1720.67	1266.33	4072.33	3216.67	2023.33	1673.33	1440.67	1264
KGLGELHAAMTED	Peptide_018	860	1760.67	1916.67	1422.67	2180.33	2336.33	1588.33	1822	1791.67	1273.33	3226.33	3478.33	2062	1866.33	1453	1300.67
LGELHAAMTEDLR	Peptide_019	865.333	2230	1979.67	1385	2790.67	2259	1562.33	1945.33	1679.67	1253	5214.33	3569.67	2165.67	1677.33	1582	1226
ELHAAMTEDLRAL	Peptide_020	878.333	1910.67	1901.67	1414.33	2543.67	2153.33	1601.33	1953.33	1799.33	1285	4717.33	3469.33	2145.67	1691.67	1766	1359.33
HAAMTEDLRALEE	Peptide_021	963.667	1839.33	1470.33	1446.33	2237.33	2086	1436.33	2024	1773	1415	3624.33	3328.67	2300.33	1793	1683.67	1372
AMTEDLRALEESV	Peptide_022	1002.33	1836.67	1565	1371.33	2375	2069.33	1458.67	1978.67	1754	1310.67	4340	3551	2212.67	1643	1665.67	1390.33
TEDLRALEESVSN	Peptide_023	976.667	1770	1342	1272.67	2026.33	1857.33	1470.33	2095.33	1732.33	1353.67	2987	3555	2258.67	1681.67	1671.33	1384.33
DLRALEESVSNLE	Peptide_024	987	1992.67	1545.33	1290.67	2357	1859.33	1443.67	2217	1729.33	1256	3036.67	3446.33	2214.33	1795	1667.67	1413
RALEESVSNLEES	Peptide_025	976	1785.67	1483	1294	2242	2063	1484.67	2133.67	1765	1326.33	2986.67	3541.67	2258.33	1615.33	1564.67	1416
LEESVSNLEESLT	Peptide_026	922	1809	1732.67	1337	2389.67	2108.67	1553	2214	1781	1288.67	3227	3435.33	2152.67	1663	1549.33	1434.33
ESVSNLEESLTSL	Peptide_027	917.667	1855	1624.67	1297.33	2273	2172.67	1539	2047.33	1676.67	1296.67	3125.67	2953.67	2057.33	1521	1537.33	1587
VSNLEESLTSLSE	Peptide_028	890.333	1868.67	1571.33	1259	2110.67	2129.33	1552.67	2083.67	1590	1205.33	2878	2824.67	1720	1515.67	1480	1392.33
NLEESLTSLSEVV	Peptide_029	856.667	1672.67	1656.33	1276.67	2166	2023.67	1425	1947.67	1446	1026.33	3025.67	2833	1730	1641.33	1531.67	1285.67
EESLTSLSEVVLQ	Peptide_030	915.667	1736.33	1637.33	1399.33	2118.33	2185.67	1517	1937	1636	1206.33	2879.67	3037.67	1909	1508	1438.33	1376
SLTSLSEVVLQNR	Peptide_031	883	1686.33	1645	1360.33	2127.67	2217.33	1536	1959.33	1712	1242	3087	3259	2085.33	1489.67	1413	1441.33
TSLSEVVLQNRRG	Peptide_032	910	1719.33	1673	1398	2651.67	2331.67	1530	2007.33	1737.67	1245	3644.33	3482.33	2021	1506.33	1388.67	1372.33
LSEVVLQNRRGLD	Peptide_033	898.333	2119.67	1758.33	1374.33	2494.67	2268.67	1441.33	1981	1702	1212	3350	3325	1980.33	2116	1603	1358
EVVLQNRRGLDLL	Peptide_034	881	2068.33	2033.67	1333.33	3126	2462.33	1456.33	1971.33	1632.33	1174.33	4199.33	3967.67	2094.33	1979	1854.67	1497.67
VLQNRRGLDLLFL	Peptide_035	885.333	1630.33	1839.67	1355.33	2223	2215.67	1499.33	1895.67	1617	1295	3110.67	2984	1864	1491	1531	1405.33
QNRRGLDLLFLRE	Peptide_036	873.667	1694.67	1858.67	1465	2469	2448.67	1596.33	2010.33	1852.67	1343.33	3348.33	3251.67	2339.67	1476.67	1541.33	1463.33
RRGLDLLFLREGG	Peptide_037	895.667	1680.33	1904.33	1468.67	2177	2401.33	1656.67	1966	1853.67	1368.67	3210.33	3703.33	2337.67	1556	1499.67	1366.33
GLDLLFLREGGLC	Peptide_038	871.667	1713.33	1919.67	1396.67	2257.67	2372.67	1595	2030	1805	1373.33	3359.33	3466.33	2262.67	1475	1454.67	1325
DLLFLREGGLCAA	Peptide_039	878	1827.33	1926.33	1427	2491.33	2259	1530	2045.67	1763	1283.67	3421.33	3488.67	2193	1885	1774	1353.33
LFLREGGLCAALK	Peptide_040	862.333	2478	2946	1510.67	3206.33	3050	1621	2882.33	2329	1354	6157	7954.67	3402.33	2136.33	2730.33	1795
LREGGLCAALKEE	Peptide_041	984.333	2122.67	2022.67	1279.33	2534	2073.33	1460.33	2399	1708	1386.67	4794	3384.67	2207	1955.33	1592.67	1353
EGGLCAALKEECC	Peptide_042	994.667	1795.33	2262	1299	2639.67	2568.33	1509	2708.67	1900.33	1456.33	5615	5650.67	2464.67	2283.33	2194	1415.67
GLCAALKEECCFY	Peptide_043	967.667	1958.33	2278.33	2601.67	2904	2587.33	2657	2514.33	2534.33	3358.33	3668.67	5091.33	7364	2071	2310.67	3093
CAALKEECCFYVD	Peptide_044	1072.33	1554.67	1784.33	1572.33	2726.33	2049.33	2448	2225.33	1924.67	2309.67	3320.33	3823	4818.33	1803.33	1935.67	2356
ALKEECCFYVDHS	Peptide_045	1002	1587.67	1665	1636.33	2576.33	2322	1997	2298.67	1896.33	1890.33	3229.33	3663.33	3702.67	1816	1895.33	2089.67
KEECCFYVDHSGA	Peptide_046	938.667	1905	1959.33	1536.67	2625.33	2400.33	2082.67	2699.33	1985.33	1647.33	6033	4798	4449	2050.67	1812.33	1772
ECCFYVDHSGAIR	Peptide_047	977.333	2087.33	2380.33	1775	2537	2829.33	2020.67	2789.33	1800.33	1512.67	3856.67	4467.67	4158.33	1782	2193.67	1755.67
CFYVDHSGAIRDS	Peptide_048	937.333	2285.33	1762.33	1373.33	2877.33	2493.67	1563.33	2555.33	1834	1252.33	4089	3655.33	2167	1682	1658	1459
YVDHSGAIRDSMS	Peptide_049	939.333	1579.33	1616.33	1372.33	2192.33	2157	1524.67	2019	1766.67	1290.33	2889.67	3420.33	2148.33	1478	1454	1334
DHSGAIRDSMSKL	Peptide_050	889	1627.67	1670	1475	2808.67	2234.33	1577	2017.33	1766.33	1280.33	5105.33	3437	1796	1845.67	1514.33	1367.33
SGAIRDSMSKLRE	Peptide_051	903.333	1646	1618.33	1406.67	2498.33	2250.33	1593	1981.33	1735.33	1288.33	2932.67	3444.33	2123.33	1774.67	1429	1341.33
AIRDSMSKLRERL	Peptide_052	895.333	1866.67	1658.33	1351.67	2541.67	2200	1496.33	1981.67	1578.67	1194.67	3250	3156.33	1888.67	1643	1425	1292.67
RDSMSKLRERLER	Peptide_053	906.5	3167	1964	1360.33	2589	2201.67	1466	1940.33	1665.33	1216.67	3113.33	3418.33	2142	1507	1413.33	1368.67
SMSKLRERLERRR	Peptide_054	966.667	4926.67	3866	2154	2954.67	2651.67	1652.33	2281	1800.33	1348.67	3426	3533	2190.33	1537.33	1514.67	1405
SKLRERLERRRRE	Peptide_055	904	4489.33	2926	1827.67	2971.67	2623.67	1614.33	17463.7	10622	4170.33	22091.3	14469.3	7081	1664.67	1715.33	1451
LRERLERRRRERE	Peptide_056	912	3360	2643.67	1989.33	2830.33	2945.33	1704.33	12883.7	8163.33	3642.67	36648	26840.3	8929.33	1868.33	1636.67	1479.33
ERLERRRREREAD	Peptide_057	886	1770	1971.33	1615	2248.33	2434.33	1575.33	9482	4179.67	1623	3442.67	3661.67	2339.33	1805.33	1464	1307.67
LERRRREREADQG	Peptide_058	851.333	1700.33	2013	1489.67	2462.33	2362.33	1587.67	1988	1858.67	1336.33	16308.7	8322.33	2883	1609.33	1456	1290.33
RRRREREADQGWF	Peptide_059	881	2318.67	2828	1920	3796.67	3676.67	2892.33	10212.3	6126.33	3865.67	11589.7	11649.3	7916	1828	1671.67	1615.67
RREREADQGWFEG	Peptide_060	1049.67	2449.33	2399.33	2025.33	4128.33	4396	2131	13478.7	7892.33	3620	28552	22142.3	8695	3826.67	2890.33	1972.67
EREADQGWFEGWF	Peptide_061	1005.67	1854	1896.33	2322.33	2844.33	3636.33	2492.33	6297.67	5588.33	4901.33	8128.67	13241.3	11171.7	2442	2177.33	2428.67
EADQGWFEGWFNR	Peptide_062	1063.33	1718	1978.33	1687.67	2923.33	3408.33	2059.33	10299.7	7437.33	6032.33	9835	14280	9645	2359	2114.67	2076.67
DQGWFEGWFNRSP	Peptide_063	1004.67	1786.67	1452.33	1519.67	2922.33	2329	1618.67	6443	3913	2554.33	7109	9927	5995.33	2253.33	1832	1637.67
GWFEGWFNRSPWM	Peptide_064	970	1941.33	1634.33	1899	3366.67	3771.33	3463	4615.33	4380	3954.33	6522	11475.3	10308.3	2336.67	2251.33	2629.67
FEGWFNRSPWMTT	Peptide_065	928	1771.33	1738	1388.33	3206	2623.33	2129.67	2955.67	2437.67	1682	4621	6105.67	3849	1894	1797	1516.67
GWFNRSPWMTTLL	Peptide_066	944.667	1963	1707.33	1529.67	2391	2173.33	1995	2417.67	2360.67	1712.33	4213.33	4489.33	3289	1891.67	1787.67	1504.33
FNRSPWMTTLLSA	Peptide_067	904	1706.67	1450	1274.67	2284	1946	1453.67	2014.67	1567	1227.67	3181	2770.67	1708	1550	1436.33	1454.33
RSPWMTTLLSALT	Peptide_068	889.333	1726.33	1586.33	1319.67	2076	1900	1377.33	1795.33	1395	1156.67	3487	2734.33	1672	1493.33	1356.67	1303.33
PWMTTLLSALTGP	Peptide_069	866.333	1882	1494	1189.67	2059.33	1832	1287.67	1667	1229	1147.67	3035.33	2741.67	1608.33	1301.67	1319.67	1191.67
MTTLLSALTGPLV	Peptide_070	862	1675.33	1489.33	1216	2069.67	1982.33	1388.67	1724.67	1301.33	1080.67	3210.67	2702.33	1701.33	1327.67	1374.67	1206.67
TLLSALTGPLVVL	Peptide_071	907.333	1549.67	1542	1251	2249.33	1984.67	1464	1783.67	1386.67	1172	2889	2708.67	1742	1347.33	1404.67	1230
LSALTGPLVVLLL	Peptide_072	879	1443.33	1675.67	1317	2266	1939	1404.33	1799.67	1455	1144	3743	2881.33	2055	1351	1393.67	1290
ALTGPLVVLLLLL	Peptide_073	880.333	1539.67	1656	1331	2258.33	2144.33	1539.33	1825.67	1555.67	1172.67	3385.67	2726.67	1682	1386	1368.67	1268.67
LTGPLVVLLLLLT	Peptide_074	896.333	1605.33	1753	1353	2364	2276.67	1535.67	1948	1707.67	1267	3554.33	3229.33	2057	1436	1429.67	1255
